# Supplementary material for: Bromoditerpenes from the Red Seaweed Sphaerococcus coronopifolius as Potential Cytotoxic Agents and Proteasome Inhibitors and Related Mechanisms of Action
Source: Mar Drugs. 2022 Oct 20;20(10):652. doi: 10.3390/md20100652 (PMC9604732; doi:10.3390/md20100652)
Supplement: Supplementary file 1 [file marinedrugs-20-00652-s001.zip]

Archive with 1 entries (1 files):
- marinedrugs-1874918-supplementary.pdf
